# Supplementary material for: Sequence-based multiscale modeling for high-throughput chromosome conformation capture (Hi-C) data analysis
Source: PLoS One. 2018 Feb 6;13(2):e0191899. doi: 10.1371/journal.pone.0191899 (PMC5800693; doi:10.1371/journal.pone.0191899)
Supplement: S1 File — (ZIP) [file pone.0191899.s001.zip]

Archive with 774 entries (767 files):
- SeqMMCodes/
- SeqMMCodes/chr22_tad/
- SeqMMCodes/chr22_tad/jie_chen/
- SeqMMCodes/chr22_tad/jie_chen/%tad_chen_r1.dat
- SeqMMCodes/chr22_tad/jie_chen/%tad_chen_r10.dat
- SeqMMCodes/chr22_tad/jie_chen/%tad_chen_r100.dat
- SeqMMCodes/chr22_tad/jie_chen/%tad_chen_r101.dat
- SeqMMCodes/chr22_tad/jie_chen/%tad_chen_r102.dat
- SeqMMCodes/chr22_tad/jie_chen/%tad_chen_r103.dat
- SeqMMCodes/chr22_tad/jie_chen/%tad_chen_r104.dat
- SeqMMCodes/chr22_tad/jie_chen/%tad_chen_r105.dat
- SeqMMCodes/chr22_tad/jie_chen/%tad_chen_r106.dat
- SeqMMCodes/chr22_tad/jie_chen/%tad_chen_r107.dat
- SeqMMCodes/chr22_tad/jie_chen/%tad_chen_r108.dat
- SeqMMCodes/chr22_tad/jie_chen/%tad_chen_r109.dat
- SeqMMCodes/chr22_tad/jie_chen/%tad_chen_r11.dat
- SeqMMCodes/chr22_tad/jie_chen/%tad_chen_r110.dat
- SeqMMCodes/chr22_tad/jie_chen/%tad_chen_r111.dat
- SeqMMCodes/chr22_tad/jie_chen/%tad_chen_r112.dat
- SeqMMCodes/chr22_tad/jie_chen/%tad_chen_r113.dat
- SeqMMCodes/chr22_tad/jie_chen/%tad_chen_r114.dat
- SeqMMCodes/chr22_tad/jie_chen/%tad_chen_r115.dat
- SeqMMCodes/chr22_tad/jie_chen/%tad_chen_r116.dat
- SeqMMCodes/chr22_tad/jie_chen/%tad_chen_r117.dat
- SeqMMCodes/chr22_tad/jie_chen/%tad_chen_r118.dat
- SeqMMCodes/chr22_tad/jie_chen/%tad_chen_r119.dat
- SeqMMCodes/chr22_tad/jie_chen/%tad_chen_r12.dat
- SeqMMCodes/chr22_tad/jie_chen/%tad_chen_r120.dat
- SeqMMCodes/chr22_tad/jie_chen/%tad_chen_r121.dat
- SeqMMCodes/chr22_tad/jie_chen/%tad_chen_r122.dat
- SeqMMCodes/chr22_tad/jie_chen/%tad_chen_r123.dat
- SeqMMCodes/chr22_tad/jie_chen/%tad_chen_r124.dat
- SeqMMCodes/chr22_tad/jie_chen/%tad_chen_r125.dat
- SeqMMCodes/chr22_tad/jie_chen/%tad_chen_r126.dat
- SeqMMCodes/chr22_tad/jie_chen/%tad_chen_r127.dat
- SeqMMCodes/chr22_tad/jie_chen/%tad_chen_r128.dat
- SeqMMCodes/chr22_tad/jie_chen/%tad_chen_r129.dat
- SeqMMCodes/chr22_tad/jie_chen/%tad_chen_r13.dat
- SeqMMCodes/chr22_tad/jie_chen/%tad_chen_r130.dat
- SeqMMCodes/chr22_tad/jie_chen/%tad_chen_r131.dat
- SeqMMCodes/chr22_tad/jie_chen/%tad_chen_r132.dat
- SeqMMCodes/chr22_tad/jie_chen/%tad_chen_r133.dat
- SeqMMCodes/chr22_tad/jie_chen/%tad_chen_r134.dat
- SeqMMCodes/chr22_tad/jie_chen/%tad_chen_r135.dat
- SeqMMCodes/chr22_tad/jie_chen/%tad_chen_r136.dat
- SeqMMCodes/chr22_tad/jie_chen/%tad_chen_r137.dat
- SeqMMCodes/chr22_tad/jie_chen/%tad_chen_r138.dat
- SeqMMCodes/chr22_tad/jie_chen/%tad_chen_r139.dat
- SeqMMCodes/chr22_tad/jie_chen/%tad_chen_r14.dat
- SeqMMCodes/chr22_tad/jie_chen/%tad_chen_r140.dat
- SeqMMCodes/chr22_tad/jie_chen/%tad_chen_r141.dat
- SeqMMCodes/chr22_tad/jie_chen/%tad_chen_r142.dat
- SeqMMCodes/chr22_tad/jie_chen/%tad_chen_r143.dat
- SeqMMCodes/chr22_tad/jie_chen/%tad_chen_r144.dat
- SeqMMCodes/chr22_tad/jie_chen/%tad_chen_r145.dat
- SeqMMCodes/chr22_tad/jie_chen/%tad_chen_r146.dat
- SeqMMCodes/chr22_tad/jie_chen/%tad_chen_r147.dat
- SeqMMCodes/chr22_tad/jie_chen/%tad_chen_r148.dat
- SeqMMCodes/chr22_tad/jie_chen/%tad_chen_r149.dat
- SeqMMCodes/chr22_tad/jie_chen/%tad_chen_r15.dat
- SeqMMCodes/chr22_tad/jie_chen/%tad_chen_r150.dat
- SeqMMCodes/chr22_tad/jie_chen/%tad_chen_r151.dat
- SeqMMCodes/chr22_tad/jie_chen/%tad_chen_r152.dat
- SeqMMCodes/chr22_tad/jie_chen/%tad_chen_r153.dat
- SeqMMCodes/chr22_tad/jie_chen/%tad_chen_r154.dat
- SeqMMCodes/chr22_tad/jie_chen/%tad_chen_r155.dat
- SeqMMCodes/chr22_tad/jie_chen/%tad_chen_r156.dat
- SeqMMCodes/chr22_tad/jie_chen/%tad_chen_r157.dat
- SeqMMCodes/chr22_tad/jie_chen/%tad_chen_r158.dat
- SeqMMCodes/chr22_tad/jie_chen/%tad_chen_r159.dat
- SeqMMCodes/chr22_tad/jie_chen/%tad_chen_r16.dat
- SeqMMCodes/chr22_tad/jie_chen/%tad_chen_r160.dat
- SeqMMCodes/chr22_tad/jie_chen/%tad_chen_r161.dat
- SeqMMCodes/chr22_tad/jie_chen/%tad_chen_r162.dat
- SeqMMCodes/chr22_tad/jie_chen/%tad_chen_r163.dat
- SeqMMCodes/chr22_tad/jie_chen/%tad_chen_r164.dat
- SeqMMCodes/chr22_tad/jie_chen/%tad_chen_r165.dat
- SeqMMCodes/chr22_tad/jie_chen/%tad_chen_r166.dat
- SeqMMCodes/chr22_tad/jie_chen/%tad_chen_r167.dat
- SeqMMCodes/chr22_tad/jie_chen/%tad_chen_r168.dat
- SeqMMCodes/chr22_tad/jie_chen/%tad_chen_r169.dat
- SeqMMCodes/chr22_tad/jie_chen/%tad_chen_r17.dat
- SeqMMCodes/chr22_tad/jie_chen/%tad_chen_r170.dat
- SeqMMCodes/chr22_tad/jie_chen/%tad_chen_r171.dat
- SeqMMCodes/chr22_tad/jie_chen/%tad_chen_r172.dat
- SeqMMCodes/chr22_tad/jie_chen/%tad_chen_r173.dat
- SeqMMCodes/chr22_tad/jie_chen/%tad_chen_r174.dat
- SeqMMCodes/chr22_tad/jie_chen/%tad_chen_r175.dat
- SeqMMCodes/chr22_tad/jie_chen/%tad_chen_r176.dat
- SeqMMCodes/chr22_tad/jie_chen/%tad_chen_r177.dat
- SeqMMCodes/chr22_tad/jie_chen/%tad_chen_r178.dat
- SeqMMCodes/chr22_tad/jie_chen/%tad_chen_r179.dat
- SeqMMCodes/chr22_tad/jie_chen/%tad_chen_r18.dat
- SeqMMCodes/chr22_tad/jie_chen/%tad_chen_r180.dat
- SeqMMCodes/chr22_tad/jie_chen/%tad_chen_r181.dat
- SeqMMCodes/chr22_tad/jie_chen/%tad_chen_r182.dat
- SeqMMCodes/chr22_tad/jie_chen/%tad_chen_r183.dat
- SeqMMCodes/chr22_tad/jie_chen/%tad_chen_r184.dat
- SeqMMCodes/chr22_tad/jie_chen/%tad_chen_r185.dat
- SeqMMCodes/chr22_tad/jie_chen/%tad_chen_r186.dat
- SeqMMCodes/chr22_tad/jie_chen/%tad_chen_r187.dat
- SeqMMCodes/chr22_tad/jie_chen/%tad_chen_r188.dat
- SeqMMCodes/chr22_tad/jie_chen/%tad_chen_r189.dat
- SeqMMCodes/chr22_tad/jie_chen/%tad_chen_r19.dat
- SeqMMCodes/chr22_tad/jie_chen/%tad_chen_r190.dat
- SeqMMCodes/chr22_tad/jie_chen/%tad_chen_r191.dat
- SeqMMCodes/chr22_tad/jie_chen/%tad_chen_r192.dat
- SeqMMCodes/chr22_tad/jie_chen/%tad_chen_r193.dat
- SeqMMCodes/chr22_tad/jie_chen/%tad_chen_r194.dat
- SeqMMCodes/chr22_tad/jie_chen/%tad_chen_r195.dat
- SeqMMCodes/chr22_tad/jie_chen/%tad_chen_r196.dat
- SeqMMCodes/chr22_tad/jie_chen/%tad_chen_r197.dat
- SeqMMCodes/chr22_tad/jie_chen/%tad_chen_r198.dat
- SeqMMCodes/chr22_tad/jie_chen/%tad_chen_r199.dat
- SeqMMCodes/chr22_tad/jie_chen/%tad_chen_r2.dat
- SeqMMCodes/chr22_tad/jie_chen/%tad_chen_r20.dat
- SeqMMCodes/chr22_tad/jie_chen/%tad_chen_r200.dat
- SeqMMCodes/chr22_tad/jie_chen/%tad_chen_r201.dat
- SeqMMCodes/chr22_tad/jie_chen/%tad_chen_r202.dat
- SeqMMCodes/chr22_tad/jie_chen/%tad_chen_r203.dat
- SeqMMCodes/chr22_tad/jie_chen/%tad_chen_r204.dat
- SeqMMCodes/chr22_tad/jie_chen/%tad_chen_r205.dat
- SeqMMCodes/chr22_tad/jie_chen/%tad_chen_r206.dat
- SeqMMCodes/chr22_tad/jie_chen/%tad_chen_r207.dat
- SeqMMCodes/chr22_tad/jie_chen/%tad_chen_r208.dat
- SeqMMCodes/chr22_tad/jie_chen/%tad_chen_r209.dat
- SeqMMCodes/chr22_tad/jie_chen/%tad_chen_r21.dat
- SeqMMCodes/chr22_tad/jie_chen/%tad_chen_r210.dat
- SeqMMCodes/chr22_tad/jie_chen/%tad_chen_r211.dat
- SeqMMCodes/chr22_tad/jie_chen/%tad_chen_r212.dat
- SeqMMCodes/chr22_tad/jie_chen/%tad_chen_r213.dat
- SeqMMCodes/chr22_tad/jie_chen/%tad_chen_r214.dat
- SeqMMCodes/chr22_tad/jie_chen/%tad_chen_r215.dat
- SeqMMCodes/chr22_tad/jie_chen/%tad_chen_r216.dat
- SeqMMCodes/chr22_tad/jie_chen/%tad_chen_r217.dat
- SeqMMCodes/chr22_tad/jie_chen/%tad_chen_r218.dat
- SeqMMCodes/chr22_tad/jie_chen/%tad_chen_r219.dat
- SeqMMCodes/chr22_tad/jie_chen/%tad_chen_r22.dat
- SeqMMCodes/chr22_tad/jie_chen/%tad_chen_r220.dat
- SeqMMCodes/chr22_tad/jie_chen/%tad_chen_r221.dat
- SeqMMCodes/chr22_tad/jie_chen/%tad_chen_r222.dat
- SeqMMCodes/chr22_tad/jie_chen/%tad_chen_r223.dat
- SeqMMCodes/chr22_tad/jie_chen/%tad_chen_r224.dat
- SeqMMCodes/chr22_tad/jie_chen/%tad_chen_r225.dat
- SeqMMCodes/chr22_tad/jie_chen/%tad_chen_r226.dat
- SeqMMCodes/chr22_tad/jie_chen/%tad_chen_r227.dat
- SeqMMCodes/chr22_tad/jie_chen/%tad_chen_r228.dat
- SeqMMCodes/chr22_tad/jie_chen/%tad_chen_r229.dat
- SeqMMCodes/chr22_tad/jie_chen/%tad_chen_r23.dat
- SeqMMCodes/chr22_tad/jie_chen/%tad_chen_r230.dat
- SeqMMCodes/chr22_tad/jie_chen/%tad_chen_r231.dat
- SeqMMCodes/chr22_tad/jie_chen/%tad_chen_r232.dat
- SeqMMCodes/chr22_tad/jie_chen/%tad_chen_r233.dat
- SeqMMCodes/chr22_tad/jie_chen/%tad_chen_r234.dat
- SeqMMCodes/chr22_tad/jie_chen/%tad_chen_r235.dat
- SeqMMCodes/chr22_tad/jie_chen/%tad_chen_r236.dat
- SeqMMCodes/chr22_tad/jie_chen/%tad_chen_r237.dat
- SeqMMCodes/chr22_tad/jie_chen/%tad_chen_r238.dat
- SeqMMCodes/chr22_tad/jie_chen/%tad_chen_r239.dat
- SeqMMCodes/chr22_tad/jie_chen/%tad_chen_r24.dat
- SeqMMCodes/chr22_tad/jie_chen/%tad_chen_r240.dat
- SeqMMCodes/chr22_tad/jie_chen/%tad_chen_r241.dat
- SeqMMCodes/chr22_tad/jie_chen/%tad_chen_r242.dat
- SeqMMCodes/chr22_tad/jie_chen/%tad_chen_r243.dat
- SeqMMCodes/chr22_tad/jie_chen/%tad_chen_r244.dat
- SeqMMCodes/chr22_tad/jie_chen/%tad_chen_r245.dat
- SeqMMCodes/chr22_tad/jie_chen/%tad_chen_r246.dat
- SeqMMCodes/chr22_tad/jie_chen/%tad_chen_r247.dat
- SeqMMCodes/chr22_tad/jie_chen/%tad_chen_r248.dat
- SeqMMCodes/chr22_tad/jie_chen/%tad_chen_r249.dat
- SeqMMCodes/chr22_tad/jie_chen/%tad_chen_r25.dat
- SeqMMCodes/chr22_tad/jie_chen/%tad_chen_r250.dat
- SeqMMCodes/chr22_tad/jie_chen/%tad_chen_r251.dat
- SeqMMCodes/chr22_tad/jie_chen/%tad_chen_r252.dat
- SeqMMCodes/chr22_tad/jie_chen/%tad_chen_r253.dat
- SeqMMCodes/chr22_tad/jie_chen/%tad_chen_r254.dat
- SeqMMCodes/chr22_tad/jie_chen/%tad_chen_r255.dat
- SeqMMCodes/chr22_tad/jie_chen/%tad_chen_r256.dat
- SeqMMCodes/chr22_tad/jie_chen/%tad_chen_r257.dat
- SeqMMCodes/chr22_tad/jie_chen/%tad_chen_r258.dat
- SeqMMCodes/chr22_tad/jie_chen/%tad_chen_r259.dat
- SeqMMCodes/chr22_tad/jie_chen/%tad_chen_r26.dat
- SeqMMCodes/chr22_tad/jie_chen/%tad_chen_r260.dat
- SeqMMCodes/chr22_tad/jie_chen/%tad_chen_r261.dat
- SeqMMCodes/chr22_tad/jie_chen/%tad_chen_r262.dat
- SeqMMCodes/chr22_tad/jie_chen/%tad_chen_r263.dat
- SeqMMCodes/chr22_tad/jie_chen/%tad_chen_r264.dat
- SeqMMCodes/chr22_tad/jie_chen/%tad_chen_r265.dat
- SeqMMCodes/chr22_tad/jie_chen/%tad_chen_r266.dat
- SeqMMCodes/chr22_tad/jie_chen/%tad_chen_r267.dat
- SeqMMCodes/chr22_tad/jie_chen/%tad_chen_r268.dat
- SeqMMCodes/chr22_tad/jie_chen/%tad_chen_r269.dat
- SeqMMCodes/chr22_tad/jie_chen/%tad_chen_r27.dat
- SeqMMCodes/chr22_tad/jie_chen/%tad_chen_r270.dat
- SeqMMCodes/chr22_tad/jie_chen/%tad_chen_r271.dat
- SeqMMCodes/chr22_tad/jie_chen/%tad_chen_r272.dat
- SeqMMCodes/chr22_tad/jie_chen/%tad_chen_r273.dat
- SeqMMCodes/chr22_tad/jie_chen/%tad_chen_r274.dat
- SeqMMCodes/chr22_tad/jie_chen/%tad_chen_r275.dat
- SeqMMCodes/chr22_tad/jie_chen/%tad_chen_r276.dat
- SeqMMCodes/chr22_tad/jie_chen/%tad_chen_r277.dat
- SeqMMCodes/chr22_tad/jie_chen/%tad_chen_r278.dat
- SeqMMCodes/chr22_tad/jie_chen/%tad_chen_r279.dat
- SeqMMCodes/chr22_tad/jie_chen/%tad_chen_r28.dat
- SeqMMCodes/chr22_tad/jie_chen/%tad_chen_r280.dat
- SeqMMCodes/chr22_tad/jie_chen/%tad_chen_r281.dat
- SeqMMCodes/chr22_tad/jie_chen/%tad_chen_r282.dat
- SeqMMCodes/chr22_tad/jie_chen/%tad_chen_r283.dat
- SeqMMCodes/chr22_tad/jie_chen/%tad_chen_r284.dat
- SeqMMCodes/chr22_tad/jie_chen/%tad_chen_r285.dat
- SeqMMCodes/chr22_tad/jie_chen/%tad_chen_r286.dat
- SeqMMCodes/chr22_tad/jie_chen/%tad_chen_r287.dat
- SeqMMCodes/chr22_tad/jie_chen/%tad_chen_r288.dat
- SeqMMCodes/chr22_tad/jie_chen/%tad_chen_r289.dat
- SeqMMCodes/chr22_tad/jie_chen/%tad_chen_r29.dat
- SeqMMCodes/chr22_tad/jie_chen/%tad_chen_r290.dat
- SeqMMCodes/chr22_tad/jie_chen/%tad_chen_r291.dat
- SeqMMCodes/chr22_tad/jie_chen/%tad_chen_r292.dat
- SeqMMCodes/chr22_tad/jie_chen/%tad_chen_r293.dat
- SeqMMCodes/chr22_tad/jie_chen/%tad_chen_r294.dat
- SeqMMCodes/chr22_tad/jie_chen/%tad_chen_r295.dat
- SeqMMCodes/chr22_tad/jie_chen/%tad_chen_r296.dat
- SeqMMCodes/chr22_tad/jie_chen/%tad_chen_r297.dat
- SeqMMCodes/chr22_tad/jie_chen/%tad_chen_r298.dat
- SeqMMCodes/chr22_tad/jie_chen/%tad_chen_r299.dat
- SeqMMCodes/chr22_tad/jie_chen/%tad_chen_r3.dat
- SeqMMCodes/chr22_tad/jie_chen/%tad_chen_r30.dat
- SeqMMCodes/chr22_tad/jie_chen/%tad_chen_r300.dat
- SeqMMCodes/chr22_tad/jie_chen/%tad_chen_r301.dat
- SeqMMCodes/chr22_tad/jie_chen/%tad_chen_r302.dat
- SeqMMCodes/chr22_tad/jie_chen/%tad_chen_r303.dat
- SeqMMCodes/chr22_tad/jie_chen/%tad_chen_r304.dat
- SeqMMCodes/chr22_tad/jie_chen/%tad_chen_r305.dat
- SeqMMCodes/chr22_tad/jie_chen/%tad_chen_r306.dat
- SeqMMCodes/chr22_tad/jie_chen/%tad_chen_r307.dat
- SeqMMCodes/chr22_tad/jie_chen/%tad_chen_r308.dat
- SeqMMCodes/chr22_tad/jie_chen/%tad_chen_r309.dat
- SeqMMCodes/chr22_tad/jie_chen/%tad_chen_r31.dat
- SeqMMCodes/chr22_tad/jie_chen/%tad_chen_r310.dat
- SeqMMCodes/chr22_tad/jie_chen/%tad_chen_r311.dat
- SeqMMCodes/chr22_tad/jie_chen/%tad_chen_r312.dat
- SeqMMCodes/chr22_tad/jie_chen/%tad_chen_r313.dat
- SeqMMCodes/chr22_tad/jie_chen/%tad_chen_r314.dat
- SeqMMCodes/chr22_tad/jie_chen/%tad_chen_r315.dat
- SeqMMCodes/chr22_tad/jie_chen/%tad_chen_r316.dat
- SeqMMCodes/chr22_tad/jie_chen/%tad_chen_r317.dat
- SeqMMCodes/chr22_tad/jie_chen/%tad_chen_r318.dat
- SeqMMCodes/chr22_tad/jie_chen/%tad_chen_r319.dat
- SeqMMCodes/chr22_tad/jie_chen/%tad_chen_r32.dat
- SeqMMCodes/chr22_tad/jie_chen/%tad_chen_r320.dat
- SeqMMCodes/chr22_tad/jie_chen/%tad_chen_r321.dat
- SeqMMCodes/chr22_tad/jie_chen/%tad_chen_r322.dat
- SeqMMCodes/chr22_tad/jie_chen/%tad_chen_r323.dat
- SeqMMCodes/chr22_tad/jie_chen/%tad_chen_r324.dat
- SeqMMCodes/chr22_tad/jie_chen/%tad_chen_r325.dat
- SeqMMCodes/chr22_tad/jie_chen/%tad_chen_r326.dat
- SeqMMCodes/chr22_tad/jie_chen/%tad_chen_r327.dat
- SeqMMCodes/chr22_tad/jie_chen/%tad_chen_r328.dat
- SeqMMCodes/chr22_tad/jie_chen/%tad_chen_r329.dat
- SeqMMCodes/chr22_tad/jie_chen/%tad_chen_r33.dat
- SeqMMCodes/chr22_tad/jie_chen/%tad_chen_r330.dat
- SeqMMCodes/chr22_tad/jie_chen/%tad_chen_r331.dat
- SeqMMCodes/chr22_tad/jie_chen/%tad_chen_r332.dat
- SeqMMCodes/chr22_tad/jie_chen/%tad_chen_r333.dat
- SeqMMCodes/chr22_tad/jie_chen/%tad_chen_r334.dat
- SeqMMCodes/chr22_tad/jie_chen/%tad_chen_r335.dat
- SeqMMCodes/chr22_tad/jie_chen/%tad_chen_r336.dat
- SeqMMCodes/chr22_tad/jie_chen/%tad_chen_r337.dat
- SeqMMCodes/chr22_tad/jie_chen/%tad_chen_r338.dat
- SeqMMCodes/chr22_tad/jie_chen/%tad_chen_r339.dat
- SeqMMCodes/chr22_tad/jie_chen/%tad_chen_r34.dat
- SeqMMCodes/chr22_tad/jie_chen/%tad_chen_r340.dat
- SeqMMCodes/chr22_tad/jie_chen/%tad_chen_r341.dat
- SeqMMCodes/chr22_tad/jie_chen/%tad_chen_r342.dat
- SeqMMCodes/chr22_tad/jie_chen/%tad_chen_r343.dat
- SeqMMCodes/chr22_tad/jie_chen/%tad_chen_r344.dat
- SeqMMCodes/chr22_tad/jie_chen/%tad_chen_r345.dat
- SeqMMCodes/chr22_tad/jie_chen/%tad_chen_r346.dat
- SeqMMCodes/chr22_tad/jie_chen/%tad_chen_r347.dat
- SeqMMCodes/chr22_tad/jie_chen/%tad_chen_r348.dat
- SeqMMCodes/chr22_tad/jie_chen/%tad_chen_r349.dat
- SeqMMCodes/chr22_tad/jie_chen/%tad_chen_r35.dat
- SeqMMCodes/chr22_tad/jie_chen/%tad_chen_r350.dat
- SeqMMCodes/chr22_tad/jie_chen/%tad_chen_r351.dat
- SeqMMCodes/chr22_tad/jie_chen/%tad_chen_r36.dat
- SeqMMCodes/chr22_tad/jie_chen/%tad_chen_r37.dat
- SeqMMCodes/chr22_tad/jie_chen/%tad_chen_r38.dat
- SeqMMCodes/chr22_tad/jie_chen/%tad_chen_r39.dat
- SeqMMCodes/chr22_tad/jie_chen/%tad_chen_r4.dat
- SeqMMCodes/chr22_tad/jie_chen/%tad_chen_r40.dat
- SeqMMCodes/chr22_tad/jie_chen/%tad_chen_r41.dat
- SeqMMCodes/chr22_tad/jie_chen/%tad_chen_r42.dat
- SeqMMCodes/chr22_tad/jie_chen/%tad_chen_r43.dat
- SeqMMCodes/chr22_tad/jie_chen/%tad_chen_r44.dat
- SeqMMCodes/chr22_tad/jie_chen/%tad_chen_r45.dat
- SeqMMCodes/chr22_tad/jie_chen/%tad_chen_r46.dat
- SeqMMCodes/chr22_tad/jie_chen/%tad_chen_r47.dat
- SeqMMCodes/chr22_tad/jie_chen/%tad_chen_r48.dat
- SeqMMCodes/chr22_tad/jie_chen/%tad_chen_r49.dat
- SeqMMCodes/chr22_tad/jie_chen/%tad_chen_r5.dat
[truncated: 474 more entries]
