# Supplementary material for: Sequence-based multiscale modeling for high-throughput chromosome conformation capture (Hi-C) data analysis
Source: PLoS One. 2018 Feb 6;13(2):e0191899. doi: 10.1371/journal.pone.0191899 (PMC5800693; doi:10.1371/journal.pone.0191899)
Supplement: S1 File — (ZIP) [file pone.0191899.s001.zip › SeqMMCodes/chr22_tad/jie_chen/%tad_chen_r1.dat]

   1.0000000e+00
   3.0000000e+00
   4.0000000e+00
   5.0000000e+00
   8.0000000e+00
   9.0000000e+00
   1.0000000e+01
   1.1000000e+01
   1.2000000e+01
   1.3000000e+01
   1.4000000e+01
   1.5000000e+01
   1.8000000e+01
   1.9000000e+01
   2.0000000e+01
   2.1000000e+01
   2.5000000e+01
   2.6000000e+01
   2.8000000e+01
   3.1000000e+01
   3.4000000e+01
   3.7000000e+01
   3.9000000e+01
   4.2000000e+01
   4.3000000e+01
   4.5000000e+01
   4.6000000e+01
   4.7000000e+01
   4.8000000e+01
   4.9000000e+01
   5.1000000e+01
   5.2000000e+01
   5.5000000e+01
   5.8000000e+01
   5.9000000e+01
   6.0000000e+01
   6.1000000e+01
   6.2000000e+01
   6.5000000e+01
   6.6000000e+01
   6.7000000e+01
   6.9000000e+01
   7.1000000e+01
   7.4000000e+01
   7.6000000e+01
   7.8000000e+01
   8.2000000e+01
   8.4000000e+01
   8.7000000e+01
   8.9000000e+01
   9.4000000e+01
   9.7000000e+01
   9.9000000e+01
   1.0300000e+02
   1.0500000e+02
   1.1000000e+02
   1.1100000e+02
   1.1300000e+02
   1.1500000e+02
   1.1700000e+02
   1.2000000e+02
   1.2200000e+02
   1.2300000e+02
   1.2400000e+02
   1.2500000e+02
   1.2700000e+02
   1.2900000e+02
   1.3100000e+02
   1.3300000e+02
   1.3600000e+02
   1.3800000e+02
   1.4200000e+02
   1.4500000e+02
   1.5000000e+02
   1.5500000e+02
   1.5900000e+02
   1.6100000e+02
   1.6700000e+02
   1.7100000e+02
   1.7200000e+02
   1.7400000e+02
   1.8000000e+02
   1.8100000e+02
   1.8200000e+02
   1.8300000e+02
   1.8400000e+02
   1.9000000e+02
   1.9100000e+02
   1.9600000e+02
   1.9700000e+02
   1.9800000e+02
   2.0000000e+02
   2.0100000e+02
   2.0200000e+02
   2.0600000e+02
   2.0700000e+02
   2.1200000e+02
   2.1300000e+02
   2.1500000e+02
   2.1800000e+02
   2.2100000e+02
   2.2200000e+02
   2.2400000e+02
   2.2900000e+02
   2.3000000e+02
   2.3100000e+02
   2.3200000e+02
   2.3400000e+02
   2.3600000e+02
   2.3700000e+02
   2.3800000e+02
   2.4000000e+02
   2.4300000e+02
   2.4400000e+02
   2.4600000e+02
   2.5900000e+02
   2.6700000e+02
   2.6800000e+02
   2.6900000e+02
   2.7200000e+02
   2.7900000e+02
   2.8100000e+02
   2.8200000e+02
   2.8600000e+02
   2.8800000e+02
   2.9000000e+02
   2.9200000e+02
   2.9300000e+02
   2.9700000e+02
   2.9800000e+02
   2.9900000e+02
   3.0200000e+02
   3.0300000e+02
   3.0400000e+02
   3.0600000e+02
   3.0700000e+02
   3.0900000e+02
   3.1100000e+02
   3.1300000e+02
   3.1400000e+02
   3.1700000e+02
   3.1900000e+02
   3.2100000e+02
   3.2200000e+02
   3.2300000e+02
   3.2900000e+02
   3.3400000e+02
   3.3500000e+02
   3.3600000e+02
   3.3700000e+02
   3.3800000e+02
   3.3900000e+02
   3.4200000e+02
   3.4300000e+02
   3.4400000e+02
   3.4600000e+02
   3.5100000e+02
