# Supplementary material for: Sequence-based multiscale modeling for high-throughput chromosome conformation capture (Hi-C) data analysis
Source: PLoS One. 2018 Feb 6;13(2):e0191899. doi: 10.1371/journal.pone.0191899 (PMC5800693; doi:10.1371/journal.pone.0191899)
Supplement: S1 File — (ZIP) [file pone.0191899.s001.zip › SeqMMCodes/chr22_tad/jie_chen/%tad_chen_r109.dat]

   1.0000000e+00
   2.2000000e+01
   2.6000000e+01
   2.9000000e+01
   4.7000000e+01
   4.8000000e+01
   4.9000000e+01
   5.7000000e+01
   5.8000000e+01
   5.9000000e+01
   6.0000000e+01
   8.1000000e+01
   8.8000000e+01
   1.0700000e+02
   1.3500000e+02
   1.5400000e+02
   1.5500000e+02
   1.7800000e+02
   1.7900000e+02
   1.8000000e+02
   1.9600000e+02
   2.1500000e+02
   2.1600000e+02
   2.4000000e+02
   2.4100000e+02
   2.5700000e+02
   2.7300000e+02
   2.7400000e+02
   2.7500000e+02
   2.9300000e+02
   3.0900000e+02
   3.1000000e+02
   3.4200000e+02
   3.4900000e+02
   3.5000000e+02
   3.5100000e+02
