# Supplementary material for: Sequence-based multiscale modeling for high-throughput chromosome conformation capture (Hi-C) data analysis
Source: PLoS One. 2018 Feb 6;13(2):e0191899. doi: 10.1371/journal.pone.0191899 (PMC5800693; doi:10.1371/journal.pone.0191899)
Supplement: S1 File — (ZIP) [file pone.0191899.s001.zip › SeqMMCodes/chr22_tad/jie_chen/%tad_chen_r115.dat]

   1.0000000e+00
   2.1000000e+01
   2.7000000e+01
   2.9000000e+01
   4.1000000e+01
   4.2000000e+01
   4.3000000e+01
   4.8000000e+01
   4.9000000e+01
   5.7000000e+01
   6.0000000e+01
   8.1000000e+01
   8.8000000e+01
   1.0700000e+02
   1.3500000e+02
   1.5500000e+02
   1.5600000e+02
   1.8200000e+02
   1.8300000e+02
   1.8400000e+02
   1.8700000e+02
   1.8800000e+02
   1.9100000e+02
   1.9600000e+02
   1.9900000e+02
   2.0000000e+02
   2.0900000e+02
   2.1300000e+02
   2.2100000e+02
   2.2200000e+02
   2.3500000e+02
   2.5100000e+02
   2.5200000e+02
   2.7300000e+02
   2.7400000e+02
   2.7500000e+02
   2.9700000e+02
   2.9900000e+02
   3.1100000e+02
   3.4000000e+02
   3.4900000e+02
   3.5000000e+02
   3.5100000e+02
