# Supplementary material for: Sequence-based multiscale modeling for high-throughput chromosome conformation capture (Hi-C) data analysis
Source: PLoS One. 2018 Feb 6;13(2):e0191899. doi: 10.1371/journal.pone.0191899 (PMC5800693; doi:10.1371/journal.pone.0191899)
Supplement: S1 File — (ZIP) [file pone.0191899.s001.zip › SeqMMCodes/chr22_tad/jie_chen/%tad_chen_r14.dat]

   1.0000000e+00
   1.5000000e+01
   2.8000000e+01
   2.9000000e+01
   4.1000000e+01
   4.4000000e+01
   4.5000000e+01
   5.5000000e+01
   5.6000000e+01
   5.7000000e+01
   5.8000000e+01
   7.3000000e+01
   8.4000000e+01
   8.5000000e+01
   8.6000000e+01
   8.7000000e+01
   8.8000000e+01
   1.0600000e+02
   1.2100000e+02
   1.3400000e+02
   1.3500000e+02
   1.4800000e+02
   1.6000000e+02
   1.6100000e+02
   1.6200000e+02
   1.8000000e+02
   1.8100000e+02
   1.9600000e+02
   2.0600000e+02
   2.1300000e+02
   2.1400000e+02
   2.2900000e+02
   2.3000000e+02
   2.4300000e+02
   2.5100000e+02
   2.5200000e+02
   2.6000000e+02
   2.7200000e+02
   2.7300000e+02
   2.7400000e+02
   2.7500000e+02
   2.8300000e+02
   2.8400000e+02
   2.9700000e+02
   3.0900000e+02
   3.1000000e+02
   3.2000000e+02
   3.3300000e+02
   3.3400000e+02
   3.4000000e+02
   3.4700000e+02
   3.4800000e+02
   3.4900000e+02
   3.5000000e+02
   3.5100000e+02
