# Supplementary material for: Sequence-based multiscale modeling for high-throughput chromosome conformation capture (Hi-C) data analysis
Source: PLoS One. 2018 Feb 6;13(2):e0191899. doi: 10.1371/journal.pone.0191899 (PMC5800693; doi:10.1371/journal.pone.0191899)
Supplement: S1 File — (ZIP) [file pone.0191899.s001.zip › SeqMMCodes/chr22_tad/jie_chen/%tad_chen_r2.dat]

   1.0000000e+00
   2.2000000e+01
   2.7000000e+01
   2.9000000e+01
   3.0000000e+01
   3.1000000e+01
   3.8000000e+01
   4.0000000e+01
   4.2000000e+01
   4.4000000e+01
   4.5000000e+01
   4.6000000e+01
   5.4000000e+01
   5.6000000e+01
   6.0000000e+01
   6.3000000e+01
   6.5000000e+01
   6.6000000e+01
   7.1000000e+01
   7.2000000e+01
   8.1000000e+01
   8.2000000e+01
   8.8000000e+01
   1.0800000e+02
   1.2200000e+02
   1.3400000e+02
   1.3500000e+02
   1.4700000e+02
   1.5700000e+02
   1.5800000e+02
   1.5900000e+02
   1.7400000e+02
   1.9500000e+02
   1.9600000e+02
   2.0900000e+02
   2.1300000e+02
   2.1800000e+02
   2.2100000e+02
   2.2200000e+02
   2.2900000e+02
   2.3300000e+02
   2.3400000e+02
   2.3500000e+02
   2.3600000e+02
   2.4600000e+02
   2.5400000e+02
   2.5500000e+02
   2.6000000e+02
   2.6600000e+02
   2.6700000e+02
   2.7400000e+02
   2.7500000e+02
   2.7600000e+02
   2.8200000e+02
   2.9100000e+02
   2.9300000e+02
   3.0000000e+02
   3.0600000e+02
   3.0700000e+02
   3.1400000e+02
   3.3900000e+02
   3.4600000e+02
   3.4700000e+02
   3.4900000e+02
   3.5000000e+02
   3.5100000e+02
