# Supplementary material for: Sequence-based multiscale modeling for high-throughput chromosome conformation capture (Hi-C) data analysis
Source: PLoS One. 2018 Feb 6;13(2):e0191899. doi: 10.1371/journal.pone.0191899 (PMC5800693; doi:10.1371/journal.pone.0191899)
Supplement: S1 File — (ZIP) [file pone.0191899.s001.zip › SeqMMCodes/chr22_tad/jie_chen/%tad_chen_r26.dat]

   1.0000000e+00
   2.0000000e+01
   3.6000000e+01
   3.7000000e+01
   4.4000000e+01
   4.5000000e+01
   6.2000000e+01
   8.5000000e+01
   8.6000000e+01
   8.7000000e+01
   8.8000000e+01
   9.8000000e+01
   9.9000000e+01
   1.0000000e+02
   1.0100000e+02
   1.0300000e+02
   1.0400000e+02
   1.0500000e+02
   1.2100000e+02
   1.3500000e+02
   1.3600000e+02
   1.5200000e+02
   1.6300000e+02
   1.6400000e+02
   1.6500000e+02
   1.6600000e+02
   1.7300000e+02
   1.7400000e+02
   1.9600000e+02
   2.0800000e+02
   2.1500000e+02
   2.1600000e+02
   2.3200000e+02
   2.3300000e+02
   2.5500000e+02
   2.7500000e+02
   2.7600000e+02
   2.7700000e+02
   2.8200000e+02
   2.8500000e+02
   2.8600000e+02
   2.8900000e+02
   3.1400000e+02
   3.3900000e+02
   3.4800000e+02
   3.4900000e+02
   3.5000000e+02
   3.5100000e+02
